# Supplementary material for: The Lebanese left ventricular assist device experience, a success story despite the odds
Source: J Cardiothorac Surg. 2020 Jul 28;15:192. doi: 10.1186/s13019-020-01235-7 (PMC7388207; doi:10.1186/s13019-020-01235-7)
Supplement: Supplementary file 1 — Additional file 1. [file 13019_2020_1235_MOESM1_ESM.xlsx]

## Sheet: Sheet1
name	intermacs	gender	age		diabetes	hypertension	dyslipidemia	smoking	heredity	BMI	coronary artery disease	CMI	CMD	previous cabg	previous cardiac surgery	other	LVEF	LVEDD	MR	MS	AR	As	TAPSE	tr	S Tric	RVMDD	RVBDD	RV L	SL	btt	dt	btr	BUN	creat	acide urique	albumine	sgpt	sgot	ggt	bilirubine directe /total	ascitis	dialysis	history of stroke	Pawp	PAP	CI	PVR	SVR	svo2
amina wehbe	1	f	59	S.S	0	1	0	0	0	25.7	0	0	1	0	0	crtd	1900-01-05	90	1	0	0	0	18	3 to 4/4	40	42	58	84	58/84	1	0		76	2.36	7.4	3.6	22	59	42	0.5/1.3	0	0	0	32	52/29(37)	1.46	158	1833
bassam nader	2	m	50		0	0	1	0	0	22	0	0	1	0	0		15	94	1	0	0	0	25	1 over 4	12	25	41	110	41/110	0	1
elias harb	3	m	48	military	0	1	0	0	0	26.7	1	1	0	0	0	0	10	70	1	0	1.5 to 2	0	15	2 over 4	10	47	42	110	42/110	1	0		48	1.32	5.6	3.2	25	35	55	0.2/1.2	1	0	0	20	56/22(31)	1.2	375	2800	56
fadi houjeiri	4	m	42		0	0	1	1	0	25.3	1	1	0	0	0	icd	10	75	0	0	0	0	15	3to 4 over 4	9	41	58	99	58/99	1	0	0	19	1.52	8	4.4	26	22	30	0.7/2.1	0	0	0	34	57/32	1.88	133	1418
hassan ghaziani	2	m	69	private iranian	0	1	1	0	0	21	1	1	0	0	0	0	1900-01-10	60	1	0	0	0	12	3over 4	8	44	45	76	45/76	1	0		32	1.25	2.49	3.1	43	38	159	0.7/2.2	0	0	1	18	44/21(28)	2.8	108	563
hassan hussein	3	m	29	hay2a	0	0	0	0	0	20	0	0	1	0	0	crtd	1900-01-10	70	0	0	0	0	8	3-4 over 4	4	50	47	82	47/82	1	0		21	1.16	9.2	4	31	14	72	0.8/3	1	0	0
jamchid aghkari	3	m	50	iranian	0	0	1	0	0	25		1	1	0			0.2	68	1	0	0	0	15	2 over 4	11	37	49	88	49/88	1	0
jamal berjawi	3	f	58		0	0	1	0	0	24	1	1	0	0	mvr	icd	0.1	64	0	0	0	0	15	4 over 4	11	41	53	76	53/76	1	0
khaled dghaidi	3	m	67	military	0	0	0	1	0	19.8	0	0	1	0	0	crtd	14	65	1	0	0	0	15	4 over 4	10	53	36	70	36/70	0	1	0	18	0.83	6.4	3.8	17	26	135	0.4/0.9	0	0	0	18	55/33(42)	1.8			60
khaled sleibi	1	m	16	ss	0	0	0	0	1	21	0	0	1	0	0	0	20	68	1	0	0	0	11	2 over 4	12	40	50	100	50/100	1	0	0	30	0.95	5.2	3.8	20	39	57	0.6/2.6	1	0	0	24	36/25(30)	1.09	247	989	65
mohamad akra	1	m	66	ta3awnieh	1	1	1	0	0	25	1	1	0	0	0	0	20-25	67	0	0	0	0	20	3 over 4	12	48	57	95	57/95	0	1	0	44	1.45	11.8	3.2	126	19	30	0.2/0.8	1	0	0	29	61/26(37)	1.42	215	1851	65
mohamad jassem	3	m	59	wizara	0	0	0	1	0	32.2	0	0	1	0	right lobectomy	icd	10-15 %	80	0	0	0	0	23	1 over 4	12	32	22	82	22/82	0	1		17	1.04	3.4	3.5	20	20	68	0.1/0.8	0	0	0	18	24/16(12)	2.3	180	1599	70
rasha issa	4	f	28	ss	0	0	0	0	0	23.2	0	0	1	0	0	0	15	61	0	0	0	0	20	2 over 4	9	45	41	81	41/81	0	0	1	19	1.05	6.8	3.8	41	45	26	0.2/0.5	1	0	0	15	25/15(19)	1.52	160	1800	56.6
rabab charbo	2	f	14	private	0	0	0	0	1	15	0	0	1	0	0	0	10	65	0	0	0	0	18	1 over 4	11	35	38	82	38/82	1	0	0	9	0.6	4.5	4	36	37	30	0.2/0.4	0	0	0	10	32/12(17	2.07	213	2098	81.1
roy nakhoul	1	m	25		0	0	0	1	1	20		0		0																1
souheil sleiman	1	m	58	private	1	1	1	1	0	30	1	1	1	0	0	icd	10	110	0	0	0	0	18	1 over 4	15	34	42	94	42/94	1	0		28	0.59	5.4	2	22	17	112	0.4/1	0	0	0	42	53/38(44)	1.27	320	1307
mohamad sankari	2	m	58	ss	0	1	1	1	0	31	1	1	0	1	0	crtd	15-20	76	1	0	0	0	13	2 over 4	10	54	56	110	56/110	0	1		77	1.98	8.9	3.4	24	16	98	0.2/1.2	0	0	0	9	63/27	1.92	577	1372	57
jamal salemeh	2	m	57	iraq	1	1	1	1	0	40		0	1	0	0	icd	15/20	64	0	0	0	0	18	3 over 4	13	49	65	95	65/95	1	0	0	55	1.58	8.9	3.4	19	11	37	0.5/1.3	0	0	0	22	54/30(38)	1.45	216	1000	70
ahmad masri	4	m	47	ss	0	0	0	1	0	26	1	1	0	0	0	icd	15	70	0	0	0	0	18	0	12	52	65	98	65/98	1	0		18	1.27	7	3.6	24	21	27	0.1/0.5	0	0	1	7	22/12(17)	1.8	443	1484	55
mahdi raya	2	m	54	military	1	0	1	1	0	18	1	1	0	0	0	icd	0.15	72	0	0	0	0	26	0	16	24	40	83	40/83	1	0		49	1.7	7.6	3.6	27	22	73	0.4/1.1	0	0	0	3	21/7(12)	2.54	175	1109
eliana eid	1	f	29	military	0	0	0	0	0	24	0	0	1 (post partun)	0	0	0	10	59	0	0	0	0	16	0	11	32				0			83	4.92	16.2	3.6	689	1161	23	5/(9)	1	0	0	9	16/12(13)	2.49	230	1784
ziad deaibes	2	m	54	ss	0	1	0	1	0	23	0	0	1	0	mvr	crtd	10-15%	90	0	0	grade 3	0	19	1 to 2	13	43	55	104	55/104	1	0		50	1.31	15	3.3	93	53	36	4.4/6.2		0	0	41	57/35(43)	1.38	270	1312
gerges bchara	1	m	55	military	0	0	0	0	0	31	0	0	1	0	mvr	0	10	71	0	0	1 to 2	0	12	1 to 2	10	50	50	106	50/106	1	0		54	4.32	4	3	1306	447	129	1.3/2.4	1	0	0	25	50/30(34)	1.6	230	1100	70
elias atallah	1	m	49	private	0	0	0	1	1	23.3	0	0	1	0	0	0	15-20	69	0	1	0	0	11	2 over 4	6	40	38	80	38/80	1	0		22	0.91	11.2	3.8	39	38	61	0.7/1.9	0	0	0		40/20	3.4	230	1250
hamad khodr	1	m	65		0	1	1	0	1	20		1	0	1			20	80	0	1	1 over 4	0	22	1 over 4	10	41	22	65	22/65	0
khatar fares	2	m	60	health menistry	1	1	1	1	0	27	1	1	0	0	0	0	15-20%	67	0	0	0	0	12	2 over 4	12	40	40	75	40/75	0	1	0	29	1.8	8.5	3	19	18	66	0.1/0.8	0	0	0	25	45/28	1.8	240	1300	60
mahmoud aboud	2	m	50		1	1	1	1		22	1	1		1			23	80	0	1	0	0	10	2.5/4	4.6					1
mariam abboud 68	3	f	68	military	1	1	1	0	0	19.6	0	0	restrictive cardiom	0	0	crtd	40	71	0	0	1 to 2	0	15	3to 4 over 4	13	58	45	78	45/78	1	0		32	0.84	5.4	4.1	27	12	66	0.3/0.8	0	0	0
oumayma srour	1	f	31		0	0	0	0		20		0		0																1
rabih zeidan	3	m	21	health menistry	0	0	0	0	0	17	0	0	1	0	0	0	0.2	75	1	0	0	0	10	3over 4	7	52				0	0		32	0.78	8.8	3.4	142	208	207	(2/4)	0	0	0	25	48/33(38)	1.1	579	2893
siham haddad	2	f	57	si (kowa amen)	0	0	1	1	0	22.7	1	1	0	1	tvr	crtd														0			43	1.01	10.6	3.7	25	12	138	(0.6/1.8)	0	0	0
zeinab al dor	3	f	35	health menistry	0	0	0	0	1	19.8	0	0	1	0	mvr	crtd	0.2	61	1	0	1 over 4	0	10	3 to 4/4	9	46	38	91	38/91	1	0	0	27	0.89	10.6	3.7	20	14	48	1.2/2.9	1	1	0
al nasredine	1	m	37		0	0	0	0		19		0	1	0			15-20%	96	0	1	0	0	20	2to 3 over 4	10					1
abbas kadi	3	m	23	iraq	0	0	0	0	1	55	0	0	1	0	0	0	0.1	77	0	0	0	0	12	2 over 4	11	48	36	97	36/97	1	0	0	24	0.97	7.6	3	204	216	96	0.8/2	0	0	0	23	48/29(36)	1.25	320	960	54
alaa abd allatif	1	m	20	military	0	0	0	0	0	28	0	0	1	0	0	0	10	74	1	0	1.5/4	0	9	4 over 4	7	70	64	92	64/92	1	0		35	0.78	8.8	3.2	52	58	71	3.5/6.5	1	0	0	17	25/20(22)	1.06	212	2369
hassan ghaddar	2	m	49	ss	1	0	0	1	0	38	0	1	1	0	0	crtd	15	91	0	0	1	0	18	2 over 4	13	50	54	98	54/98	1	0		16	0.77	14.5	3.4	30	67	54	0.3/0.8	0	0	0	26	48/35(40)	2	243	1715
mohamad ayoubi	1	m	71	si	1	1	1	1	0	26	1	1	0	1	0	crtd	20	69	0	0	1	0	14	4 over 4	9	51	50	91	50/91	1	0		50	1.8	8.8	2.4	44	27	367	0.4/1.2	1	0	1	12	33/16(22)	2.18	175	1100	60
nabil damen	1	m	38	health menistry	0	0	0	0	0	28	0	0	1	0			0.25	67												0
said ghannam	3	m	37	ss	0	1	0	0	0	25.6	0	0	1	0	0	crtd	15-20	71	0	0	0	0	13	3 over 4	8	53	54	88	54/88	1	0		18	1.14	9.7	4	21	13	140	0.3/0.9	0	0	0	19	50/30(40)	1.7	144	1604
saleh jamaleddine	1	m	60	ss	0	1	1	1	0	28	1	1	0	1	mvp	crtd	2017-10-15	70	1	0	0	0	12	3 over 4	6	57	61	94	61/94	1	0		27	1.3	9.5	3	29	19	92	1.7/3.9	1	0	0	40	68/39(50)	1.05	440	1800
zeinab bazzal	2	f	66		1	1	0	0		22		0	1	0			0.2	0	1	0	0		14.5	4 over 4	11					1
naim sabra	1	m	62	ta3awnieh	1	1	1	1	0	25.18	1	1	0	0	0	crtd	10-15%	79	0	0	0	0	11	3 over 4	7	46	50	95	50/95	0	1	0	98	1.75	7.2	3.2	10	84	46	3/5.9	1	0	0	28	42/26(33)	1.7	235	1515	60
iskandar mehchi	1	m	58	bankers	0	0	0	0	0	27.7	0	0	1	0	0	crtd	15	82	1	0	0	0	18	3 over 4	11	45	49	109	49/109	0	1	0	61	1.8	6.4	3.4	25	25	36	1.7/3.2	1	0	0	20	48/28(36)	1.8	620	1649	65
ahmad ahmad	2	m	63	military	1	1	1	1	0	23	1	1	0	0	0	icd	15	70	0	0	0	0	14	2 over 4	7	56	54	94	54/94	1	0		111	2.73	5.9	2.5	20	15	22	0.2/0.7	1	0	0	14	62/30(43)	2.3	500	1020	63
abbass chahriari	1	m	63	iranian	1	0	1	1	0	25.3	1	1	0	0	0	icd	0.15	70	1	0	0	0	12	2 over 4	12	43	49	79	49/79	1	0		45	1.55	10.3	3.2	550	480	648	0.9/2.1	0	0	0	22	70/37(48)	1.64	204	1472	60
samir mouawad	2	m	64	ss	0	1	1	1	0	23.45	1	1	1	0	0	crtd	15	95	1	0	0	0	15	2 over 4	11	42	45	90	45/90	0	1	0	15	1.26	6	3.4	37	37	64	0.3/1	0	0	0	35	56/27(40)	1.56	301	1885	57
gerges dib	2	m	60	military	1	1	1	0		24		1		0			10		0	1	0	0	14	3 over 4	10	45	53	85	53/85	0
ali najdi	2	m	68	ss	0	0	0	0	1	25	0	0	1	0	0	crtd	10	100	0	0	1 over 4	0	16	1 over 4	10	52	48	96	48/96	0	1		43	2.57	9.4	4	29	32	21	0.3/0.9	0	0	0	38	60/33(45)	2.09	157	1235	75
yehia yaacoub	2	m	30	private	0	0	0	0		17	0	0	1	0	0		5-10%	80	1	0	0	0	9	3 over 4	10	50	40	81	40/81	1	0	0	29	1.05	6	3.4	924	1261	32	1.8/3.9	0	0	0	23	48/23(32)	1.34	263	2262	48.2
hamza hamza	3	m	61	ss	0	1	1	1	0	27	1	1	1	1	0	crtd	15	96	0	0	1over 4	0	18	1 over 4	11	32	68	89	68/89	1	0		30	1.22	9.8	3.6	18	21	16	0.2/0.7	0	0	0	16	35/16(22)	1.69	284	2181
asaad jaafar	2	m	33	wizara	0	0	0	0	0	26	0	0	1	0	0	crtd	10-15%	60	0	0	0	0	14	2 over 4	10	44	46	80	46/80	1	0	0	38	1.19	11	4	26	19	119	0.3/0.8	0	0	0	20	47/24(33)	1.6	325	2012
asad mokdad	2	m	61	military	0	1	1	1	0	23	1	1	0	0	mitral valve plasty	crtd	10	94	4	0	1	0	20	4 over 4	11	62	55	89	55/89	0	1	0	59	2.04	8.4	3.9	43	44	96	(0.6/1.4)	0	0	0	21	57/28(40)	1.5	450	1600
lamis hamza	3	f	40	ss	0	0	0	1	0	24.9	0	0	1	0	0	crtd	15-20	61	0	2to3/4	1over 4	0	15	1to2/4	8	38	42	87	42/87	1	0	0	22	1.17	8.1	3.8	32	27	13	0.2/0.5	0	0	0	18	35/20(27)	1.46	257	1599
abbas masri	2	m	52	ss	0	1	1	1	0	22.1	1	1	0	1	0	icd	10	80	0	1over 4	0	0	12	0	8	43	45	87	45/87	0	1	0	24	0.85	8	3.6	25	10	65	0.3/0.6	0	0	0
issam hatoum	2	m	52	ss	0	0	1	0	0	33	0	0	1	0	0	icd	15	62	1	0	1	0	14	1	9	40	50	83	50/83	0	1	0	40	1.06	6	3.6	45	49	60	0.4/08	0	0	0	15	39/20(26)	1.38	360	1700
hassan chamas	1	m	60	ss	0	1	1	0	0	23	1	1	0	0	0	icd	15	68	3 over 4	0	0	0	17	2 over 4	14	47	45	87	(45/87)	0	1	0	45	1.06	5	3.2	21	17	93	0.4/1.6	0	0	0	31	70/35(52)	1.18	734	2356
fadi assad	3	m	45	ss	1	0	0	1	0	31	1	1	0	1	mvr	crtd	10	106	0	0	0	0	16	0	10	40	51	110	51/110	1	0	0	16	0.96	8.6	3.9	16	12	61	0.4/0.6	0	0	0	33	74/31(46)	2.16	207	990
ziad saeidi	2	m	57	private	1	0	1	0	0	19.49	1	1	0	0	0	crtd	15	60	2 over 4	0	1 over4	0	13	4 over 4	7					0	1		35	1.23	9	3.8	30	37	117	0.3/0.8	0	0	0	14	28/13(20)	1.99	144	2494
hoda el khatib	2	f	62	ss	1	1	0	0	0	25	0	0	0	0	mvr +avr	crtd														0														22	42/22(31)	1.54	348	2086
rachid tennir	2	m	55	ss	0	0	0	1	0	33	1	1	0	0	0	0	15	80	4 over 4	0	0	0	12	2 over 4	8	48	45	81	45/81	0	1	0	78	1.96	15	3.9	15	23	192	0.4/1	1	0	0	31	87/50(64)	1.34	903	1620
ahmad delbani	2	m	21	ss	0	0	0	0	0	25	0	0	1	0	0	crtd	20	80	4 over 4	0	0	0	15	1to2/4	8	46	40	90	40/90	1	0	0	44	1.4	3.8	4.4	186	59	42	0.6/2.3	0	0	0	21	54/22(34)	1.8	295	1340
Elie zaylaa	3	m	15	ss	0	0	0	0	1	16	0	0	1	0	0	icd	10	67	3 over 4	0	0	0	8	3 over 4	7	44	46	86	46/86	1	0	0	16	0.36	4.6	2.3	39	68	49	1.4/3.3	1	0	0
george hadad	2	m	63	coop	0	0	0	0	0	29	1	1	0	1	avr+mvr	pace maker	15-20	64	0	0	0	0	10	0	6	36	34	96	36/96	0	1	0	72	1.8	9	4	35	38	548	1.2/2.5	0	0	0	31	50/36(42)	1.79	244	1285
Nawal abbass	2	f	66	ss	1	1	0	1	0	20	0	0	1	0	right nephrectomy	crtd	10	94	3 over 4	0	0	0	17	3 over 4	8	48	50	93	50/93	0	1	0	23	0.53	6	2.9	68	162	235	0.9/2.1	0	0	0	16	31/14(20)	1.55	272	1941
pierre ghobri	2	m	55	ss	1	0	0	0	0	19	1	1	1	0	0	crtd	10	82	3 over 4	0	2 over 4	0	20	2 over 4	9	47	50	89	50/89	1	0	0	17	0.62	3.3	2.9	69	48	70	1.4/3.6	0	0	0	20	53/24(37)	1.9	387	1549
kassem marji	2	m	53	هيئة صحية إسلامية	1	0	1	1	0	37	1	1	0	0	0	crtd	15-20	67	3 over 4	0	0	0	10	2.5 to 3 over 4	10	46	48	100	48/100	1	0	0	10	0.61	6	3.8	60	28	52	1.1/3.3	0	0	0	40	59/51(55)	1.21	460	1838
toufic makdessi	2	m	63	military	1	1	1	1	0	25	1	1	0	0	0	0	15-20	65	4 over 4	0	0	0	12	3 over 4	7	41	49	74	49/74	0	1	0	49	1.17	6.5	3.3	40	20	82	1/2.4	1	0	0	30	63/33(47)	1.06	768	2711
ahmad abdallah	2	m	53	ss	1	1	1	1	0	31	1	1	0	1	0	icd	25	64	1	0	1 over 4	0	18	2 over 4	9	43	45	76	45/76	1	0	0	70	2.25	6.2	3.7	18	20	25	0.2/0.7	0	0	0	23	44/22(32)	2.06	350	3306
gattas lahoud	1	m	57	military	1	1	1	1	0	26	1	1	0	0	0	icd	15	70	1	0	0	0	13	2 to 3/4	10	41	43	98	43/98	0	1		49	2.31	6.8	3.5	22	10	35	0.2/1	0	0	0	20	75/35(51)	1.39	1016	2949
abd al razzak wehbi	3	m	55		1	1	1	1		25		0		0																1
salem rahme	1	m	55		0	1	1	1		24		1		0																0
fatima abdallah	2	f	64		0	0	0	1		26		1		0																0
tala chouman	2	m	21		1	0	0	1		23		1		1																0
mostafa ahmar	4	m	54		0	0	0	0		19		0		0																1
zoulficar hatoum	1	m	60		0	0	0	0		20		0		0																0
rachad abdallah	2	m	55		0	0	1	0		20		0		0																0
mohamad hawli		m	50
fatima chawli		f	49.8
[truncated: 14 more columns]

## Sheet: Sheet2
0	hm	hw	Tric plastie	devega	AVR	CABG	MVR	septal repair	rvad	ecmo	iabp	stent	minor bleeding	major bleeding	rvf	mi	arythmia	drain peric	hta	arteirla thrombosis	venous thrombosis	infection	hemolyse	re surger for bleeding	neuro dysfunction	renal dysfunction	hepatic dysfunction	respiratory failure	wound dehisence	psy event	gi bleeding	stroke	MOF	sepsis	dv infection	length of notrope duratio	length of icu stay	length of floor stay		length of intubation
amina wehbe	0	1	1	0	0	0	0	0	0	0	1	0	0	0	0	0	1	0	0	0	0	ge	0	0	0	0	0	0	0	0	0	0	0	0		8	9	9		2
bassam nader	0	1	0	0	0	0	0	0	0	0	0
elias harb	0	1	0	0	1	0	0	0	0	0	0	1	1	0	0	0	1	0	0	0		0	0	0	0	0	0	0	0	0	0	0	0	0		10	8	8		2
fadi houjeiri	0	1	1	1	0	0	0	0	0	0	0	1	1	0	0		1	0	0	0	0	0	1	0	0	0	0	0	0			0	0	0		9	7	14		2
hassan ghaziani	0	1	1	0	0	0	0	0	0	0	0	1	0	0	0	0	1	0	1	0	0	pnemonia	1	0	1	0	1	1	0	1	0	0	0	1		12	8	23		2
hassan hussein	0	1	1	0	0	0	0	0	0	0	0	0	0	0	0	0	1	0	0	0	0	0	0	0	0	0	0	0	0	0	0	0	0	0		8	9	20		2
jamchid aghkari	0	1	0	0	0	0	0	0	0	0	0	0
jamal berjawi	0	1	1	0	0	0	0	0	0	0	0	0
khaled dghaidi	0	1	1	0	0	0	0	0	0	0	0	0	1	0	0	0	1	0	1	0	0	0	0	0	0	0	0	0	0	0	0	0	0	0		12	11	16		2
khaled sleibi	0	1	0	0	0	0	0	0	0	0	0	0	1	0	0	0	1	0	1	0	0	0	0	0	0	0	0	0	0	0	0	0	0	0		15	10	16		5
mohamad akra	0	1	1	1	0	0	0	0	0	0	1	1	1	0	0	0	1	0	1	0	0	colitis	0	0	0	0	0	0	0	0	0	0	0	1		14	12	28		3
mohamad jassem	0	1	0	0	aortic plastie	0	0	0	0	0	0	0	1	0	0	0	1	0	0	0	0	0	0	0	0	0	0	0	0	0	1	0	0	0		6	8	11		2
rasha issa	0	1	0	0	0	0	0	0	0	0	0	0	1	0	0	0	1	0	0	0	0	pneumonia	0	0	0	0	0	0	0	0	0	0	0	0		6	8	8		2
rabab charbo	0	1	0	0	0	0	0	0	0	0	0	0	1	0	0	0	1	0	0	0	0	uti	0	0	0	0	0	0	0	0	0	0	0	0		8	8	16		2
roy nakhoul	1	1
souheil sleiman	0	1	0	0	0	0	0	0	0	0	1	2	1	0	0	1	1	0	0	0	0	0	0	0	0	0	0	0	0	0	0	0	0	0		13	8	11		2
mohamad sankari	0	1	0	0	0	0	0	0	0	0	0	0	1		0	0	1	0	0	0	0	1	0	0	0	0	0	0	1	0	0	0	0	0		17	12	15		3
jamal salemeh	0	1	1	0	0	0	0	0	0	0	1	0	1	0	0	0	1	0	0	0	0	1	0	0	0	1	0	0	0	0	0	0	0	0		26	12	18		2
ahmad masri	0	1	0	0	0	0	0	1	0	0	0	1	1	0	0	0	0	0	0	0	0	1	0	0	0	0	0	0	1	0	0	0	0	0		8	8	15		2
mahdi raya	0	1	0	0	0	0	0	1	0	0	0	0	1	0	0	0	0	0	0	0	0	0	0	0	0	0	0	0	0	0	0	0	0	0		9	7	9		2
eliana eid	0	1	0	0	0	0	0	0	0	1	0	0	0	0	0	0	1	1	0	0	0	c/s wound infection	0	0	0	0	0	0	0	0	0	0	0	0		15	10	14		2
ziad deaibes	0	1	0	0	1	0	0	0	0	0	0	0	0	1	0	0	1			0	0	pneumonia	0	0	icb	0	0	0	0	0	0	1	0	0		11	12	23		2
gerges bchara	0	1	0	0	aortic plastie	0	0	0	0	1	0	0	0	0	0	0	0	0	0	0	0		0	0	0	0	0	0	0	0	0	0	0	0		9	7	20		2
elias atallah	1	0	1	0	0	0	0	0	0	0	0	0	0	0	0	0	0	0	0	0	0	0	0	0	0	0	0	0	0	0	0	0	0	0		9	10	7		2
hamad khodr	1	0	0	0	0	0	0	0	0	0	0	0
khatar fares	1	0	0	0	0	1	0	0	0	0	1	1	1	1	0	0	1	0	0	0	0	0	0	chest tube for hemothorax	0	0	0	0	0	0	0	0	0	0		8	14	14		2
mahmoud abboud	1	0	1	0	0	0	0	0	0	0	0
mariam abboud 68	1	0	1	0	0	0	0	0	0	0	0	0	1	0	0	0	0	0	1	0	0	pneumonia	0	0	0	0	0	1	0	1	0	0	0	0		10	11	17		2
oumayma srour	1	0	0	0	0	0	0	0	0	0	0	0
rabih zeidan	1	0	1	0	0	0	0	0	0	0	0	0	1	0	0	0	1	0	0	0	0	0	0	0	0	0	0	0	0	0	0	0	0	0		8	8	16		2
siham haddad	1	0	0	0	0	0	0	0	0	0	0	0					1					pneumonia								1				1		21	21			8
zeinab al dor	2	0	1	0	0	0	0	0	0	0	0	0	1	0	0	0	1	0	1	1	1	0	0	0	0	0	0	0	0	0	0	0	0	0	0	11	11	16		2
al nasredine	1	0	0	0	0	0	0	0	0	0	0	0
abbas kadi	1	0	0	0	0	0	0	0	0	0	0	0	0	0	1	0	1	0	0	1	0	0	0	0	0	0	0	1	0	0	0	0	0	0	0	1	1	0		2	pulmonary embolism the day of or
alaa abd allatif	0	1	1	0	0	0	0	0	1	2	0	0	1	0	1	0	1	0	0	1	0	1	1	0	0	1	1	1	0	0	0	0	1	1	0	21	27	0		27
hassan ghaddar	0	1	0	0	0	0	0	0	0	0	0	0	1	0	0	0	1	0	0	0	1	1(pneumonia)	1	0	0	1	0	1	0	0	0	0	1	1	0	8	8	0		8
mohamad ayoubi	1	0	1	0	0	0	0	0	0	0	0	0	1	0	0	0	1	0	0	0	0	1 (pneumonia _ wound infection)	0	0	1	1	0	1	1	0	0	1	1	1	1	28	28	0		8
nabil damen	2	0	0	0	0	0	0	0	0	0	0	0
said ghannam	0	1	1	0	0	0	0	0	0	0	0	0	0	1	0	0	1	0	1	0	0	1 (pneumonia)	0	1	1	0	0	1	0	1	0	0	0	1		11	8	27		2
saleh jamaleddine	0	1	1	0	0	0	0	0	1	2	0	0	1	0	1	0	1	1	0	0	0	pneumonia	1	0	0	1	1	1	0	0	0	0	1	1	0	14	14	0		14
zeinab bazzal	1	0	0	1	0	0	0	0	0	0	0	0
naim sabra	0	1	1	0	0	0	0	0	0	0	0	1	1	1	1	0	1	0	0	0	0	pneumonia	0	0	1	1	0	1	0	1	0	1	1	1	0	62	62	0		3
iskandar mehchi	0	1	1	0	0	0	0	0	0	0	0	0	1	1	0	0	1	1	0	0	0	pneumonia	0	0	1	1	0	1	0	0	1	0	1	1	0	17	17	0		5	septic shock
ahmad ahmad	0	1	0	0	0	0	0	0	0	0	0	0	1	0	0	0	1	0	0	0	0	pneumonia	0	0	0	1	0	0	0	0	0	0	0	1		18	18	21		4
abbassa chahriari	0	1	0	1	0	0	0	0	0	2	0	1	1	0	1	0	1	0	0	1	0	0	1	0	1	1	1	1	0	0	0	0	1	0	0	6	6	0		2
samir mouawad	0	1	0	0	0	0	0	0	0	0	0	1	1	1	0	0	1	0	0	0	0	pneumonia	0	1 (decaillotage 2 times))	0	0	0	1	0	0	0	0	0	0	0	7	7	17
gerges dib	0	1	1	0	0	0	0	0	0	0	0	0	0
ali najdi	0	1	0	0	0	0	0	0	0	0	0	0	1	0	0	0	1	0	0	0	0	0	0	0	0	0	0	0	0	0	0	0	0	0	0	7	7	13		2
yehia yaacoub	0	1	1	0	0	0	0	0	0	0	1	0	1	0	1	0	1	0	0	0	0	pneumonia +ARDS	0	0	0	0	0	1	0	0	0	0	0	1	0	6	6	0		2
hamza hamza	0	1	0	0	0	0	0	0	0	0	0	1	0	0	0	0	1	0	0	0	0	0	0	0	0	0	0	0	0	0	0	0	0	0		6	7	7		2
assad jaafar	0	1	0	0	0	0	0	0	0	0	0	0	1	0	0	0	1	0	0	0	0	0	0	0	0	0	0	0	0	0	0	0	0	0		10	8	7		2
asad mokdad	0	1	1	0	avp	0	0	0	0	0	0	0	1	0	0	0	0	0	0	0	0	0	0	0	0	dialysis	0	0	0	0	0		0	0	0	9	9	9		2
lamis hamza	0	1	0	0	0	0	0	0	0	0	0	0	0	0	0	0	0	0	0	0	0	0	0	0	0	0	0	0	0	0	0	0	0	0	0	7	7	10		2
abbass msri	hmIII	0	0	0	0	0	0	1	0	0	0	1	1	0	0	0	0	0	0	0	0	0	0	0	1 (CVA)	0	0	0	0	0	0	1	0	0	0	7	7	17		2
issam hatoum	0	1	1	0	avp	0	0	0	0	0	0	0	1	0	0	0	0	0	0	0	0	0	0	0	0	1 (dialysis)	0	0	0	0	0	0	0	0	0	9	9	9		2
hassan chamas	hm3	1	0	0	0	0	0	0	0	0	0	0	1	1(hemothorax+pericardial hematoma)	0	1	0	0	0	0	0	0	0	0	0	0	0	0	0	0	0	0	0	0	0	10	8	10		2
fadi assad	0	1	0	0	0	0	0	0	0	0	0	0	1	0	0	0	1	0	0	0	0	0	0	0	0	0	0	1 pneumothorax	0	0	0	0	0	0	0	9	9	14		2
ziad saeidi	0	1	0	0	0	0	0	0	0	0	0	0	1	0	0	0	0	0	0	0	0	0	0	0	0	0	0	0	1	0	0	0	0	0	0	5	5	7		2
hoda el khatib	0	1	0	1	0	0	0	0	0	0	0	0	0	0	0	0	0	0	0	0	0	0	0	0	0	0	0	0	0	0	1	0	0	0	0	8	5	9		2
rachid tennir	0	1	0	0	0	0	0	0	0	0	0	0	0	1 (icb+gi bleed)	0	0	1	0	0	1 (right leg ischemia)	0	1	0	0	1	1	1	1	0	0	1	1	1	1	0	15	15	10		2
ahmad delbani	0	1	0	0	0	0	0	0	0	0	0	0	1	0	1	0	1	0	0	0	0	0	0	0	0	0	0	0	0	0	0	0	0	0	0	7	7	7		2
Elie zaylaa	0	1	0	1	0	0	0	0	0	0	0	0	1	0	0	0	1	0	0	0	0	0	1	0	0	0	0	0	0	0	0	0	0	0	0	9	7	11		3
george hadad	0	1	0	0	0	0	0	0	0	0	1	1	0	0	0	0	0	0	0	0	0	0	0	0	0	0	0	0	0	0	0	0	0	0	0	9	7	16		3
Nawal abbass	0	1	0	0	0	0	0	0	0	0	1	0	1	0	0	0	1	0	0	0	1	0	0	0	0	0	0	pneumothorax	0	0	0	0	0	0	0	7	9	12		2	hemothorax
pierre ghobri	0	1	0	0	plasty	0	0	0	0	0	0	0	1	0	0	0	0	0	0	0	0	0	0	0	0	0	0	0	0	0	0	0	0	0	0	7	8	9		2	pneumothorax
kassem marji	0	1	1	1	0	0	0	0	0	0	1	0	0	0	0	0	1	0	0	0	0	0	0	0	0	0	0	0	0	0	0	0	0	0	0	11	11	8		2
toufic makdessi	0	1	1	1	0	0	0	0	0	0	0	0	1	0	0	0	1	0	0	0	0	pneumonia	0	0	0	0	0	0	0	1	1	0	0	0	0	10	11	5		2
ahmad abdallah	mate 3	0	0	0	0	0	0	0	0	0	0	0	1	0	0	0	1	0	0	0	0	pneumonia	0	0	0	0	0	0	0	0	0	0	0	0	0	7	7	8		2
gattas lahoud	0	1	0	0	0	0	0	0	0	0	1	0	1	0	0	0	1	0	0	1	0	pneumonia +colitis	0	0	1	1(dialysis)	1	1	0	1	1 (lower gi)	0	0	1	0	15				4
abd al razzak wehbi	hmIII	0
salem rahme	0	1
fatima abdallah	0	1
tala chouman	hmIII	0
mostafa ahmar	hmIII	0
zoulficar hatoum	0	1
rachad abdallah	0	1
mohamad hawli	0	1
fatima chouli	hmiii	0

## Sheet: Sheet3
	death	remain on device	transplantation	explnation for recovery	thrombolysis	pump thrombosis	pump exchange	technical dysfunction	number of hospit	device infection	gi bleeding			arrythemia	ic bleeding	cause of death	cva	TIA	minor bleeding	hemolysis
amina wehbe	15/9/2017		0	0	0	0	0		15	1	0	mrsa	pseudom	1	1	septic shoc due to device infection
bassam nader			0	0	0	0	0	0	5	1	0			0	0		0	0	1	0
elias harb					0				3	1	0										no follow up
fadi houjeiri			1 (9/3/2017) on bci	0	1 (actylise 10 mg stat than 10 mg/h over 9 hours) second time (10 mg stat than 40 mg over 3 hours )	1	0	0	14	1	0			0	0		1	0	1	1			hemolysis with thrombosis
hassan ghaziani			0	0	0	0	0	0	0		0
hassan hussein			1 (2014 en france )	0	0	0	0	0	7	0	0			0	0		0	0	0	0
jamchid aghkari					1				0		0										no follow up
jamal berjawi			0	0	0	0	0	0	7	1	0			0	1		1	1	1	0
khaled dghaidi			0	0	1 (10 mg stat than 40 mg over 90 min)	1 (4 times)	0	0	14	0	0			0	1 post actylyse		1	0	1	1					hematuria due to hemolysis
khaled sleibi			1 (2013)		0	0	0	0	15	0	0			0	0		0	0	0	0
mohamad akra	2019-01-05		0	0	0	0	0	0	6	1	1	dermacoccus		0	1	ic bleeding	0	0	1	0	upper gi
mohamad jassem			0	0	1 (10 mg bolus than 50 mg over 3 hours) second times (20 mg over 1 hour)	1 ( 4 times )	0	0	12	0	1 ( av malformation) 4 times			0	0	0	0	0	1	1	pleural effusion with chest tube
rasha issa			0	0	0	0	0	0	6	1	0	MSSA		1 (icd)	0	0	0		1 (vaginal bleding)	0
rabab charbo			0	0	0	0	0	0	2	1	0	MSSA			1		0	0	0	0
roy nakhoul					0						0
souheil sleiman					1				3		0
mohamad sankari		0	0	0	0	0	0	0	3	0	0			0	0		0	1	0	0
jamal salemeh		0	0	0	0	0	0	0	1	0	0			0	0		0	0	0	0
ahmad masri			0	0	0	0	0	0	3	0	0			1	0		0	0	0	0
mahdi raya			0		1 (actylyse 50 mg )	2 times	0	0	15	1	0	staph epidermidis			1		1	1	1	0
eliana eid		1	0	1 (23/10/2017)	0	0	0	0	2	0	0			0	0	0	0	0	0	0
ziad deaibes			0	0	0	0	0	0	2	0	0			1 (atrial flutter)	0	0	0	0	0	0
gerges bchara			0	0	0	0	0	0	6	1	0			0	0		0	0	1	0
elias atallah				0	0				2		0
hamad khodr		0	0	0	0	0	0	0	11	1	0	MSSA		1 (v tach) 3 times	0	0	0	0	1	0
khatar fares	23/5/2018		0	0	1	0	0	0	30	1	1 (av malformation)		(p.aeruginosa)	1	0	0	1		chronic gi bleeding for av malformation )
mahmoud abboud					0				2		0
mariam abboud 68	2017-06-10	0	0	0	0	0	0	0	24	1	1		e.coli ESBL/ enterobacter ESBL				1		1	18 admission for device infection			septic shock
oumayma srour				2016-10-03	0	0	0	0	7	1	0		staph epi		0	0	0	0	0	0
rabih zeidan		0	2015-01-05		0	0	0	0	10	0	0			0	0	0	0	0	0	0
siham haddad	parfaite				0				0		0
zeinab al dor			0	0	0	1	0	0	17	1	0		0	0	0	0	0	0	1	1	uterine bleeding treated by embolisation
ali nasredine					0	1					0
abbas kadi	22/2/2012	0	0	0	0	0	0	0	0	0	0
alaa abd allatif	2014-02-07		0	0	0	0	0	0	0		0
hassan ghaddar	2014-11-07		0	0	0	0	0	0	0	0	0
mohamad ayoubi	2012-06-02	0	0	0	0	0	0	0	0	0	0
nabil damen	14/11/2011	6			1 (10 mg stat than 40 mg within 1 hour than 50 mg within 3 hours )	1	1 heart mate to heat mate 27/5/2011	1	6	1	0		staph aureus		1		1			1 (hemolytic anemia)
said ghannam					0				8		0
saleh jamaleddine	2014-12-06	0	0	0	0	0	0	0	0	0	0					cardiac arrest rv dysfunction)
zeinab bazzal	26/1/2012		0	0	0						0	1 (ischemic colitis)			1	cardia arrest due to icb	1
naim sabra	2016-12-07		0	0	0	0	0	0	0	0	0
iskandar mehchi	2016-11-07		0	0	0	0	0	0	0	0	0	0
ahmad ahmad					0				4		1
abbassa chahriari	17/1/2017		0	0	0	0	0	0	0		0
samir mouawad					0				2		0
gerges dib			0	0	0	0	0	0	16	0	1(10 times for AV MALFORMATION)			0	0	0	0	0	1	0
ali najdi			0	0	0	0	0	0	2	0	1 (polype saignant)		0	0	0	0	0	0	0	0
yehia yaacoub	30-10-2016		0	0	0	0	0	0	0	0	0
hamza hamza	2016-02-11		0	0	0	0	0	0	0	0	0		0	0	0	unkown post or
assad jaafar	2018-11-09		0	0	0	0	0	0	1	0	0		0	0	1	icb	0	0	0	0
asad mokdad			0	0	0	0	0	0	4	1	0	staph epidermidis		0	0	0	0	0	1	0
lamis hamza			0	0	0	0	0	0	0	0	0	0	0	0	0	0	0	0	0	0
abbas masri					0						0
issam hatoum			0	0	0	0	0	0	0	0	0		0	0	0	0	0	0	0	0
hassan chamas			0	0	1 ( 10 mg ivp then 40 mg over 2 hour) 4 times	1	1 ( to heart mate 3 2/7/2019)	1	7	0	1		0	0	0	0	1	0	1	0
fadi assad			0	0	0	0	0	0	1	1	0	MRSA	0	0	0	0	0	0	0	0	sternal fixation
ziad saeidi			0	0	0	0	0	0	6		1 (upper )		0	0	0	0	0	0	1	0
hoda el khatib	14/6/2018				0						0
rachid tennir					0			1			0
ahmad delbani			0	0	0	0	0	0	3	0	0	0	0	1 v tach storm	0	0	0	0	0	0
Elie zaylaa			0	0	0	0	0	0	1	0	0	0	0	0	0	0	0	0	0	0
george hadad			0	0	0	0	0	0	1	0	0	0	0	0	0	0	0	0	0	0
Nawal abbass	2019-07-06		0	0	0	0	0	0	3	0	1 lower	0	0	1	1	cva with hemoragic tranformation brain death	1	0	1	0
pierre ghobri			0	0	0	0	0	0	0	0	0	0	0	0	0	0	0	0	0	0
kassem marji		0	0	0	0	0	0	0	1	1	1	MRSA		1	0	0	0	0	1	1	wound dehisence with redo sternotomy and fixation
toufic makdessi		0		0	0	0	0	0	1	0	0	0		0	0	0	0		0	0	0
ahmad abdallah		0	0	0	0	0	0	0		0	0	0	0	0	0	0	0	0	0	0
gattas lahoud					0						0
abd al razzak wehbi					0						0
salem rahme					0						0
fatima abdallah					0						1
tala chouman					0						0
mostafa ahmar					0						0
zoulficar hatoum					0						0
rachad abdallah					0						0
hawli					0						0

## Sheet: Sheet4
	pos op	tapse	rvedd m	rvedd b	sl	tr	cvp	paps	ci	wedge	svo2	days on support
amina wehbe		15	39	90	39/90	1	7	40/14	2.4	8
bassam nader		15	43	88	43/88	0
elias harb		13	47	87	47/87	1	7	28/12(17)	2.36	8	65
fadi houjeiri		11	46	95	46/95	0	7	29/16(21)	3.39	8	60
hassan ghaziani		11	36	71	36/71	1	10	41/12(19)	2.65	10
hassan hussein		11	49	84	49/84	1	8	38/16(23)	2.74	11
jamchid aghkari		14	40	83	40/83	1
jamal berjawi		14	48	65	48/65	1
khaled dghaidi		13	37	75	37/75	1	13	18	47/23(31)	18	61.3
khaled sleibi		7	47	85	47/85	1 over 4	4	27/15(20)	2.49	15	68.4
mohamad akra		14	52	92	52/92	0	13	54/44(27)	3	14	80
mohamad jassem		14				1 over 4	7	35/22(27)	2.66	15	65
rasha issa		15	42	75	42/75	2 over 4	6	20/12(14)	2.75	8	74.2
rabab charbo		10	36	77	36/77	1 over 4	5	24/11(17)	2.9	8	76.6
roy nakhoul
souheil sleiman		14	42	106	42/106	1	7	40/22(29)	2.29	17
mohamad sankari		10	62	89	62/89	1-2 over 4	8	58/21(35)	2.24	9	64.5
jamal salemeh		10	42	70	42/70	1 over 4	9	33/16(22)	2.43	12	70
ahmad masri		12				0	4	27/15(20)	2.7	10
mahdi raya		14	35	75	35/75	1	8	34/20(30)	3.04	8
eliana eid						1	10	23/10(13)	2.22	10
ziad deaibes		13	50	100	50/100	1	6	28/12(18)	2.51	11
gerges bchara		14	42	99	42/99	1 over 4	7	30/14(20)	2.4	8
elias atallah		10	38	80	38/80	1 over 4	12	23/16(19)	2.24	11
hamad khodr		15	22	65	22/65	1
khatar fares		15	40	75	40/75	1	12	26/23(24)	2.61	14	63.5
mahmoud abboud		10	38	65	38/65	1
mariam abboud 68		18	43	78	43/78	1	11	38/15(24)	2.25	0
oumayma srour		11				1 over 4
rabih zeidan		15	40	96	40/96	1	10	33/19(24)	2.97	7
siham haddad		11	38	78	37/78	1	6	53/23(35)	2.49	9	68
zeinab al dor		11	32	69	32/69	1 over 4
ali nasredine		8				1
abbas kadi		0	0	0	0	0	0	0	0	0	0	1
alaa abd allatif		6	45	87	45/87	1	6	25/17(20)	2.77	9		27
hassan ghaddar		15	39	90	38/90	1 over 4	7	38/20(29)	2.2	10		8
mohamad ayoubi		11	47	71	47/71	1 over 4	11	37/16(22)	2.07	10	65	28
nabil damen		15				1 over 4
said ghannam		15	49	86	49/86	1	13	38/15(23)	3.59	16
saleh jamaleddine		12	41	89	41/89	1 over 4	9	48/17(26)	3.67	9
zeinab bazzal		13				1 over 4
naim sabra		11	39	74	39/74	1 over 4	7	48/25	2.56	15	70	62
iskandar mehchi		10	53	75	53/75	1 over 4	13	42/17(24)	2.85	10	70	17
ahmad ahmad		11	47	84	47/84	1 over 4	9	55/16(29)	2.65	9	70
abbassa chahriari		9	45	85	45/85	1over 4	13	77/30(42)	1.67	17	64	6
samir mouawad		12	31	79	31/79	1 over 4	4	37/16(26)	3.55	10	65.7
gerges dib		13	52	90	52/90	2 over 4
ali najdi		14	48	87	48/87	1 over 4	7	37/20(27)	2.91	16	71.2
yehia yaacoub		7	36	86	36/86	1 over 4	10	45/22(30)	2.22	14	68	6
hamza hamza		16	68	89	68/89	1 over 4	3	38/14(22)	2.2	11
asaad jaafar		12	44	78	44/78	2 over 4	13	28/13(20)	2.28	9	72
asad mokdad		16	54	84	(54/84	1 over 4	4	46/16(24)	3.2	10
lamis hamza		13	40	87	38/87	1 over 4	7	24/10(15)	2.05	9
abbass masri		12	43	85	43/85	0	10	55/26(36)	2.42	15
issam hatoum		12	36	74	36/74	1 over 4
hassan chamas		15	35	83	35/83	0	4	39/14(23)	3.17	10
fadi assad		13	50			0	8	45/20(28)	2.32	18
ziad saeidi		13	40	75	40/75	0	5	25/10(17)	3	14		15
hoda el khatib		14	39	71	39/71	3 over 4	12	31/13(20)	2.3	11
rachid tennir		13	38	70	38/70	0	10	44/23(31)	3.59	13
ahmad delbani		10	44	96	44/96	1 over 4	5	36/12(20)	2.89	8
Elie zaylaa		9	46	84	46/84	0	5	47/43(45)	3.25	14
george hadad		14	44	84	44/84	1 to 2 over 4	8	34/26(30)	2.7	5
Nawal abbass		13	45	81	45/81	1 over 4	3	38/13(21	2.68	13
pierre ghobri		15	50	89	50/89	1 to 2 over 4	8	34/26(30)	2.7	5
kassem marji		15	48	100	48/100	1 over 4	10	43/27(33)	2.15	12
toufic makdessi		12	47	74	47/74	0	4	44/15(24)	2.93	17
ahmad abdallah		17	45	76	45/76	1-2 over 4	7	31/16(20)	2.86	12
gattas lahoud		12	38	98	38/98	1 over 4	10	44/20(30)	2.55	13
